# Supplementary material for: Identification of the Natural Steroid Sapogenin Diosgenin as a Direct Dual-Specific RORα/γ Inverse Agonist
Source: Biomedicines. 2022 Aug 25;10(9):2076. doi: 10.3390/biomedicines10092076 (PMC9495423; doi:10.3390/biomedicines10092076)
Supplement: Supplementary file 1 [file biomedicines-10-02076-s001.zip]

Archive with 1 entries (1 files):
- biomedicines-1776875-supplementary.pdf
